# Supplementary material for: ﻿Three new species of the genus Tetragnatha Latreille, 1804 (Araneae, Tetragnathidae) from China
Source: Zookeys. 2022 Oct 20;1125:87–101. doi: 10.3897/zookeys.1125.86905 (PMC9836612; doi:10.3897/zookeys.1125.86905)
Supplement: XML Treatment for Tetragnatha [file zookeys.1125.86905-treatment1.xml]

<!DOCTYPE tp:taxon-treatment
  PUBLIC "-//TaxonX//DTD Taxonomic Treatment Publishing DTD v0 20100105//EN" "tax-treatment-NSO.dtd">
<tp:taxon-treatment xmlns:tp="http://www.plazi.org/taxpub"><tp:treatment-meta><kwd-group><label>Taxon classification</label><kwd>
                <named-content content-type="kingdom">Animalia</named-content>
              </kwd><kwd>
                <named-content content-type="order">Araneae</named-content>
              </kwd><kwd>
                <named-content content-type="family">Tetragnathidae</named-content>
              </kwd></kwd-group><mixed-citation publication-type="journal"><person-group><name><surname>Li</surname><given-names>Song-lin</given-names></name><name><surname>Liu</surname><given-names>Ping</given-names></name><name><surname>Peng</surname><given-names>Xian-jin</given-names></name></person-group><article-title>﻿Three new species of the genus <italic><tp:taxon-name><tp:taxon-name-part taxon-name-part-type="genus" reg="Tetragnatha">Tetragnatha</tp:taxon-name-part></tp:taxon-name></italic> Latreille, 1804 (<tp:taxon-name><tp:taxon-name-part taxon-name-part-type="order">Araneae</tp:taxon-name-part></tp:taxon-name>, <tp:taxon-name><tp:taxon-name-part taxon-name-part-type="family">Tetragnathidae</tp:taxon-name-part></tp:taxon-name>) from China</article-title><source>Zookeys</source><day>20</day><month>10</month><year>2022</year><volume>1125</volume><fpage>87</fpage><lpage>101</lpage><pub-id pub-id-type="doi">10.3897/zookeys.1125.86905</pub-id></mixed-citation></tp:treatment-meta><tp:nomenclature><label>﻿Genus</label><tp:taxon-name>
              <object-id xmlns:xlink="http://www.w3.org/1999/xlink" content-type="arpha" xlink:type="simple">149E8151-C37D-57A6-9093-1F981AFD379F</object-id>
              <tp:taxon-name-part taxon-name-part-type="genus" reg="Tetragnatha">Tetragnatha</tp:taxon-name-part>
            </tp:taxon-name><tp:taxon-authority>Latreille, 1804</tp:taxon-authority></tp:nomenclature><tp:treatment-sec sec-type="type species" id="SECID0E2JAC"><title>Type species.</title><p><italic><tp:taxon-name><tp:taxon-name-part taxon-name-part-type="genus" reg="Aranea">Aranea</tp:taxon-name-part><tp:taxon-name-part taxon-name-part-type="species" reg="extensa">extensa</tp:taxon-name-part></tp:taxon-name></italic> Linnaeus, 1758 from Sweden.</p></tp:treatment-sec></tp:taxon-treatment>
