# Supplementary material for: ﻿Three new species of the genus Tetragnatha Latreille, 1804 (Araneae, Tetragnathidae) from China
Source: Zookeys. 2022 Oct 20;1125:87–101. doi: 10.3897/zookeys.1125.86905 (PMC9836612; doi:10.3897/zookeys.1125.86905)
Supplement: XML Treatment for Tetragnatha bifurcata [file zookeys.1125.86905-treatment2.xml]

<!DOCTYPE tp:taxon-treatment
  PUBLIC "-//TaxonX//DTD Taxonomic Treatment Publishing DTD v0 20100105//EN" "tax-treatment-NSO.dtd">
<tp:taxon-treatment xmlns:tp="http://www.plazi.org/taxpub"><tp:treatment-meta><kwd-group><label>Taxon classification</label><kwd>
                <named-content content-type="kingdom">Animalia</named-content>
              </kwd><kwd>
                <named-content content-type="order">Araneae</named-content>
              </kwd><kwd>
                <named-content content-type="family">Tetragnathidae</named-content>
              </kwd></kwd-group><mixed-citation publication-type="journal"><person-group><name><surname>Li</surname><given-names>Song-lin</given-names></name><name><surname>Liu</surname><given-names>Ping</given-names></name><name><surname>Peng</surname><given-names>Xian-jin</given-names></name></person-group><article-title>﻿Three new species of the genus <italic><tp:taxon-name><tp:taxon-name-part taxon-name-part-type="genus" reg="Tetragnatha">Tetragnatha</tp:taxon-name-part></tp:taxon-name></italic> Latreille, 1804 (<tp:taxon-name><tp:taxon-name-part taxon-name-part-type="order">Araneae</tp:taxon-name-part></tp:taxon-name>, <tp:taxon-name><tp:taxon-name-part taxon-name-part-type="family">Tetragnathidae</tp:taxon-name-part></tp:taxon-name>) from China</article-title><source>Zookeys</source><day>20</day><month>10</month><year>2022</year><volume>1125</volume><fpage>87</fpage><lpage>101</lpage><pub-id pub-id-type="doi">10.3897/zookeys.1125.86905</pub-id></mixed-citation></tp:treatment-meta><tp:nomenclature><label>﻿</label><tp:taxon-name>
              <object-id xmlns:xlink="http://www.w3.org/1999/xlink" content-type="arpha" xlink:type="simple">A5144B72-36BB-59A8-892A-8CC41D591751</object-id>
              <tp:taxon-name-part taxon-name-part-type="genus" reg="Tetragnatha">Tetragnatha</tp:taxon-name-part>
              <tp:taxon-name-part taxon-name-part-type="species" reg="bifurcata">bifurcata</tp:taxon-name-part>
              <object-id xmlns:xlink="http://www.w3.org/1999/xlink" content-type="zoobank" xlink:type="simple">https://zoobank.org/27CEAEB3-4814-4DFD-AAB4-745CE7C240A1</object-id>
            </tp:taxon-name><tp:taxon-authority>Li &amp; Liu</tp:taxon-authority><tp:taxon-status xmlns:xlink="http://www.w3.org/1999/xlink" xlink:type="simple">sp. nov.</tp:taxon-status><xref ref-type="fig" rid="F1">Figs 1</xref><xref ref-type="fig" rid="F2">, 2</xref><xref ref-type="fig" rid="F7">, 7</xref></tp:nomenclature><tp:treatment-sec sec-type="type material" id="SECID0ECMAC"><title>Type material.</title><p><bold><italic>Holotype</italic></bold> ♂: China, Yunnan Province: Tengchong County, Houqiao Township, Zhaobitang Village, <named-content xmlns:xlink="http://www.w3.org/1999/xlink" content-type="dwc:verbatimCoordinates" xlink:type="simple"><named-content content-type="geo-json" specific-use="{&#34;type&#34;:&#34;Point&#34;,&#34;coordinates&#34;:[98.209400,25.537800]}" id="NCID0EQMAC" xlink:type="simple">25.5378°N, 98.2094°E</named-content></named-content>, 2480 m, 29.V.2006, X.P. Wang &amp; P. Hu leg. (Wang060529-1). <bold><italic>Paratypes</italic></bold>: 2♂♂ 3♀♀, same data as holotype (Wang060529-1); 5♂♂, Tengchong County, Houqiao Township, Zhaobitang Village, <named-content xmlns:xlink="http://www.w3.org/1999/xlink" content-type="dwc:verbatimCoordinates" xlink:type="simple"><named-content content-type="geo-json" specific-use="{&#34;type&#34;:&#34;Point&#34;,&#34;coordinates&#34;:[98.305300,25.398600]}" id="NCID0E2MAC" xlink:type="simple">25.3986°N, 98.3053°E</named-content></named-content>, 2374 m, 27.V.2006, X.P. Wang &amp; P. Hu leg. (Wang060527-2); 1♂ 1♀, Lushui County, Luzhang Township, Yaojiaping River <named-content xmlns:xlink="http://www.w3.org/1999/xlink" content-type="dwc:verbatimCoordinates" xlink:type="simple"><named-content content-type="geo-json" specific-use="{&#34;type&#34;:&#34;Point&#34;,&#34;coordinates&#34;:[98.710900,25.977200]}" id="NCID0EDNAC" xlink:type="simple">25.9772°N, 98.7109°E</named-content></named-content>, 2527 m, 19.V.2005, D. Kavanaugh et al. leg. (2005-015A).</p></tp:treatment-sec><tp:treatment-sec sec-type="etymology" id="SECID0EINAC"><title>Etymology.</title><p>The specific epithet is derived from the Latin adjective <italic>bifurcus</italic>, referring to the bifurcate distal end of the conductor.</p></tp:treatment-sec><tp:treatment-sec sec-type="diagnosis" id="SECID0EQNAC"><title>Diagnosis.</title><p>The new species resembles <italic><tp:taxon-name><tp:taxon-name-part taxon-name-part-type="genus" reg="Tetragnatha">T.</tp:taxon-name-part><tp:taxon-name-part taxon-name-part-type="species" reg="tortilis">tortilis</tp:taxon-name-part></tp:taxon-name></italic> sp. nov. (Figs <xref ref-type="fig" rid="F5">5</xref>, <xref ref-type="fig" rid="F6">6</xref>). Males of the two species are similar in having a tapered dorsal spur on the chelicera, and the conductor with 2 folds, but can be distinguished by: (1) the distal portion of conductor bifurcated in <italic><tp:taxon-name><tp:taxon-name-part taxon-name-part-type="genus" reg="Tetragnatha">T.</tp:taxon-name-part><tp:taxon-name-part taxon-name-part-type="species" reg="bifurcata">bifurcata</tp:taxon-name-part></tp:taxon-name></italic> sp. nov. (Fig. <xref ref-type="fig" rid="F1">1L</xref>) (vs. not bifurcated; Fig. <xref ref-type="fig" rid="F5">5K</xref>); (2) the paracymbium with a pointed tip and terminal part located beyond the tegulum in ventral view (Fig. <xref ref-type="fig" rid="F1">1I</xref>) (vs. with blunt tip and terminal part located at the middle part of the tegulum; Fig. <xref ref-type="fig" rid="F5">5I</xref>). Females of the two species are similar in the shape of the epigynal fold and the absence of a central membranous sac in the vulva, but can be distinguished by: (1) the distance between the guide tooth and the second tooth of the upper row of chelicera slightly longer than the distance between the second tooth and the third tooth of the upper row of chelicera in <italic><tp:taxon-name><tp:taxon-name-part taxon-name-part-type="genus" reg="Tetragnatha">T.</tp:taxon-name-part><tp:taxon-name-part taxon-name-part-type="species" reg="bifurcata">bifurcata</tp:taxon-name-part></tp:taxon-name></italic> sp. nov. (Fig. <xref ref-type="fig" rid="F2">2E</xref>) (vs. the distance between the guide and the second tooth of the upper row of chelicera 3× longer than the distance between the second tooth and the third tooth of the upper row of chelicera; Fig. <xref ref-type="fig" rid="F6">6E</xref>); (2) the spherical anterior spermathecae are ~ 1.5× larger than the posterior spermathecae (Fig. <xref ref-type="fig" rid="F2">2H</xref>) (vs. anterior spermathecae oval and ~ 5× larger than the posterior spermathecae; Fig. <xref ref-type="fig" rid="F6">6H</xref>).</p></tp:treatment-sec><tp:treatment-sec sec-type="description" id="SECID0EAAAE"><title>Description.</title><p><bold>Male</bold> (holotype) (Fig. <xref ref-type="fig" rid="F1">1A–F</xref>). Total length 3.60. Carapace 1.31 long, 0.92 wide, yellowish brown, fovea and cervical and radial grooves distinct. Eye sizes and interdistances: <abbrev xmlns:xlink="http://www.w3.org/1999/xlink" xlink:title="anterior median eye" id="ABBRID0EMAAE" xlink:type="simple">AME</abbrev> 0.06, <abbrev xmlns:xlink="http://www.w3.org/1999/xlink" xlink:title="anterior lateral eye" id="ABBRID0EQAAE" xlink:type="simple">ALE</abbrev> 0.12, <abbrev xmlns:xlink="http://www.w3.org/1999/xlink" xlink:title="posterior median eye" id="ABBRID0EUAAE" xlink:type="simple">PME</abbrev> 0.12, <abbrev xmlns:xlink="http://www.w3.org/1999/xlink" xlink:title="posterior lateral eye" id="ABBRID0EYAAE" xlink:type="simple">PLE</abbrev> 0.10; <abbrev xmlns:xlink="http://www.w3.org/1999/xlink" xlink:title="distance between AME" id="ABBRID0E3AAE" xlink:type="simple">AME–AME</abbrev> 0.08, <abbrev xmlns:xlink="http://www.w3.org/1999/xlink" xlink:title="distance between AME and ALE" id="ABBRID0EABAE" xlink:type="simple">AME–ALE</abbrev> 0.12, <abbrev xmlns:xlink="http://www.w3.org/1999/xlink" xlink:title="distance between PME" id="ABBRID0EEBAE" xlink:type="simple">PME–PME</abbrev> 0.12, <abbrev xmlns:xlink="http://www.w3.org/1999/xlink" xlink:title="distance between PME and PLE" id="ABBRID0EIBAE" xlink:type="simple">PME–PLE</abbrev> 0.10. <abbrev xmlns:xlink="http://www.w3.org/1999/xlink" xlink:title="median ocular quadrangle" id="ABBRID0EMBAE" xlink:type="simple">MO</abbrev> anterior width 0.17, posterior width 0.24, length 0.22. Clypeus 0.08 high. Labium dark brown, with thickened edge. Sternum brown with dark edge. Legs yellowish brown, with sparse spines. Leg measurements: I, 11.45 (3.12, 3.84, 3.23, 1.26); II, 8.15 (2.38, 2.72, 2.19, 0.86); III, 3.73 (1.32, 1.04, 0.91, 0.46); IV, 7.16 (2.42, 2.21, 1.86, 0.67). Chelicera: ~ 1/2 carapace length; dorsal spur tapered, with blunt tip; <italic><abbrev xmlns:xlink="http://www.w3.org/1999/xlink" xlink:title="auxiliary guide tooth of the upper row of chelicera, above Gu" id="ABBRID0ERBAE" xlink:type="simple">AXu</abbrev></italic> absent; upper row with 5 teeth: <italic>Gu</italic> slightly smaller than <italic>U2</italic>, <italic>U2</italic> almost equal to <italic>U3</italic> in size, distance between <italic>U2</italic> and <italic>Gu</italic> longer than distance between <italic>U2</italic> and <italic>U3</italic>, other teeth decreasing in size gradually; <italic><abbrev xmlns:xlink="http://www.w3.org/1999/xlink" xlink:title="auxiliary guide tooth of the lower row of chelicera" id="ABBRID0EGCAE" xlink:type="simple">AXl</abbrev></italic> absent; lower row with 5 teeth: <italic>Gl</italic> slightly smaller than <italic>L2</italic>, <italic>L2</italic> largest, other teeth decreasing in size gradually. Abdomen 2.26 long, 0.72 wide, dorsum yellowish brown, with 5 pairs of dark spots laterally and brown longitudinal line medially, both lateral sides with longitudinal dark band throughout entire abdomen; venter yellowish brown, median band brown.</p><fig id="F1" position="float" orientation="portrait"><object-id xmlns:xlink="http://www.w3.org/1999/xlink" content-type="doi" xlink:type="simple">10.3897/zookeys.1125.86905.figure1</object-id><object-id xmlns:xlink="http://www.w3.org/1999/xlink" content-type="arpha" xlink:type="simple">DA63599F-A2B4-5B47-A441-A79FC2C82498</object-id><label>Figure 1.</label><caption><p><italic><tp:taxon-name><tp:taxon-name-part taxon-name-part-type="genus" reg="Tetragnatha">Tetragnatha</tp:taxon-name-part><tp:taxon-name-part taxon-name-part-type="species" reg="bifurcata">bifurcata</tp:taxon-name-part></tp:taxon-name></italic> sp. nov., holotype ♂ <bold>A–C</bold> habitus <bold>A</bold> dorsal view <bold>B</bold> lateral view <bold>C</bold> ventral view <bold>D–F</bold> left chelicera <bold>D</bold> upper view <bold>E</bold> inner view <bold>F</bold> lower view <bold>G, K, L</bold> conductor and embolus detail <bold>G</bold> dorsal view <bold>H–J</bold> left palp <bold>H</bold> prolateral view <bold>I</bold> ventral view <bold>J</bold> retrolateral view. Scale bars: 1 <abbrev xmlns:xlink="http://www.w3.org/1999/xlink" xlink:title="millimeters" id="ABBRID0E6DAE" xlink:type="simple">mm</abbrev> (<bold>A–C</bold>); 0.5 <abbrev xmlns:xlink="http://www.w3.org/1999/xlink" xlink:title="millimeters" id="ABBRID0EFEAE" xlink:type="simple">mm</abbrev> (<bold>D–F</bold>); 0.1 <abbrev xmlns:xlink="http://www.w3.org/1999/xlink" xlink:title="millimeters" id="ABBRID0ELEAE" xlink:type="simple">mm</abbrev> (<bold>G</bold>); 0.2 <abbrev xmlns:xlink="http://www.w3.org/1999/xlink" xlink:title="millimeters" id="ABBRID0EREAE" xlink:type="simple">mm</abbrev> (<bold>H–J</bold>); 0.05 <abbrev xmlns:xlink="http://www.w3.org/1999/xlink" xlink:title="millimeters" id="ABBRID0EXEAE" xlink:type="simple">mm</abbrev> (<bold>K, L</bold>).</p></caption><graphic xmlns:xlink="http://www.w3.org/1999/xlink" xlink:href="zookeys-1125-087_article-86905__-g001.jpg" position="float" orientation="portrait" xlink:type="simple" id="oo_760186.jpg"><uri content-type="original_file" xlink:type="simple">https://binary.pensoft.net/fig/760186</uri></graphic></fig><p>Palp (Fig. <xref ref-type="fig" rid="F1">1G–L</xref>). Paracymbium with pointed tip, notch shallow, translucent lobe elongated, ~ 1/3 width of paracymbium, knob thumb-shaped. Tegulum oval, ~ 2× as wide as long. Conductor with 2 folds, distal portion bifurcated, upper branch thicker with slightly swollen tip, lower branch thinner with blunt tip. Embolus partly enveloped by conductor.</p><p><bold>Female</bold> (Wang060529-1) (Fig. <xref ref-type="fig" rid="F2">2A–F</xref>). Total length 4.02. Carapace 1.38 long, 0.91 wide. Eye sizes and interdistances: <abbrev xmlns:xlink="http://www.w3.org/1999/xlink" xlink:title="anterior median eye" id="ABBRID0EQFAE" xlink:type="simple">AME</abbrev> 0.06, <abbrev xmlns:xlink="http://www.w3.org/1999/xlink" xlink:title="anterior lateral eye" id="ABBRID0EUFAE" xlink:type="simple">ALE</abbrev> 0.06, <abbrev xmlns:xlink="http://www.w3.org/1999/xlink" xlink:title="posterior median eye" id="ABBRID0EYFAE" xlink:type="simple">PME</abbrev> 0.07, <abbrev xmlns:xlink="http://www.w3.org/1999/xlink" xlink:title="posterior lateral eye" id="ABBRID0E3FAE" xlink:type="simple">PLE</abbrev> 0.07; <abbrev xmlns:xlink="http://www.w3.org/1999/xlink" xlink:title="distance between AME" id="ABBRID0EAGAE" xlink:type="simple">AME–AME</abbrev> 0.05, <abbrev xmlns:xlink="http://www.w3.org/1999/xlink" xlink:title="distance between AME and ALE" id="ABBRID0EEGAE" xlink:type="simple">AME–ALE</abbrev> 0.10, <abbrev xmlns:xlink="http://www.w3.org/1999/xlink" xlink:title="distance between PME" id="ABBRID0EIGAE" xlink:type="simple">PME–PME</abbrev> 0.09, <abbrev xmlns:xlink="http://www.w3.org/1999/xlink" xlink:title="distance between PME and PLE" id="ABBRID0EMGAE" xlink:type="simple">PME–PLE</abbrev> 0.09. <abbrev xmlns:xlink="http://www.w3.org/1999/xlink" xlink:title="median ocular quadrangle" id="ABBRID0EQGAE" xlink:type="simple">MO</abbrev> anterior width 0.17, posterior width 0.24, length 0.20. Clypeus 0.04 high. Leg measurements: I, 10.31 (2.85, 3.50, 2.92, 1.04); II, 7.13 (2.13, 2.30, 1.92, 0.78); III, 3.24 (1.09, 0.94, 0.80, 0.41); IV, 6.39 (2.20, 1.98, 1.63, 0.58). Chelicera: <italic><abbrev xmlns:xlink="http://www.w3.org/1999/xlink" xlink:title="auxiliary guide tooth of the upper row of chelicera, above Gu" id="ABBRID0EVGAE" xlink:type="simple">AXu</abbrev></italic> absent; upper row with 5 teeth: <italic>Gu</italic> slightly smaller than <italic>U2</italic>, <italic>U2</italic> largest, other teeth almost equidistant and decreasing in size gradually; <italic><abbrev xmlns:xlink="http://www.w3.org/1999/xlink" xlink:title="auxiliary guide tooth of the lower row of chelicera" id="ABBRID0EAHAE" xlink:type="simple">AXl</abbrev></italic> absent; lower row with 6 teeth: <italic>Gl</italic> slightly smaller than <italic>L2</italic>, <italic>L2</italic> largest, other teeth decreasing in size gradually. Abdomen 2.71 long, 0.85 wide, dorsum without dark spots but with dispersed pale spots; venter with pale spots on both sides. Color paler than that in male.</p><fig id="F2" position="float" orientation="portrait"><object-id xmlns:xlink="http://www.w3.org/1999/xlink" content-type="doi" xlink:type="simple">10.3897/zookeys.1125.86905.figure2</object-id><object-id xmlns:xlink="http://www.w3.org/1999/xlink" content-type="arpha" xlink:type="simple">B08DA475-67F2-52B4-8C90-6EC563AD6DBB</object-id><label>Figure 2.</label><caption><p><italic><tp:taxon-name><tp:taxon-name-part taxon-name-part-type="genus" reg="Tetragnatha">Tetragnatha</tp:taxon-name-part><tp:taxon-name-part taxon-name-part-type="species" reg="bifurcata">bifurcata</tp:taxon-name-part></tp:taxon-name></italic> sp. nov., paratype ♀ <bold>A–C</bold> habitus <bold>A</bold> dorsal view <bold>B</bold> lateral view <bold>C</bold> ventral view <bold>D–F</bold> left chelicera <bold>D</bold> upper view <bold>E</bold> inner view <bold>F</bold> lower view <bold>G, H</bold> female genitalia <bold>G</bold> epigynal fold, ventral view <bold>H</bold> vulva, dorsal view. Scale bars: 1 <abbrev xmlns:xlink="http://www.w3.org/1999/xlink" xlink:title="millimeters" id="ABBRID0ETIAE" xlink:type="simple">mm</abbrev> (<bold>A–C</bold>); 0.5 <abbrev xmlns:xlink="http://www.w3.org/1999/xlink" xlink:title="millimeters" id="ABBRID0EZIAE" xlink:type="simple">mm</abbrev> (<bold>D–F</bold>); 0.2 <abbrev xmlns:xlink="http://www.w3.org/1999/xlink" xlink:title="millimeters" id="ABBRID0E6IAE" xlink:type="simple">mm</abbrev> (<bold>G, H</bold>).</p></caption><graphic xmlns:xlink="http://www.w3.org/1999/xlink" xlink:href="zookeys-1125-087_article-86905__-g002.jpg" position="float" orientation="portrait" xlink:type="simple" id="oo_760187.jpg"><uri content-type="original_file" xlink:type="simple">https://binary.pensoft.net/fig/760187</uri></graphic></fig><p>Epigyne (Fig. <xref ref-type="fig" rid="F2">2G, H</xref>). Fold ~ 3× wider than long. Vulva composed of 2 pairs of spherical spermathecae, diameter of anterior pair ~ 1.5× of posterior pair, anterior pair spaced by 1 diameter of anterior spermatheca, posterior pair spaced by 3 diameters of posterior spermatheca. Central membranous sac absent.</p></tp:treatment-sec><tp:treatment-sec sec-type="distribution" id="SECID0EQJAE"><title>Distribution.</title><p>Known only from the type locality (Fig. <xref ref-type="fig" rid="F7">7</xref>).</p></tp:treatment-sec><tp:treatment-sec><!--Section generated to contain objects referenced in tp:taxon-treatment.--><fig id="F7" position="float" orientation="portrait"><object-id xmlns:xlink="http://www.w3.org/1999/xlink" content-type="doi" xlink:type="simple">10.3897/zookeys.1125.86905.figure7</object-id><object-id xmlns:xlink="http://www.w3.org/1999/xlink" content-type="arpha" xlink:type="simple">03E40E9B-571B-596C-A0CE-4AE4060785EB</object-id><label>Figure 7.</label><caption><p>Collection localities for <italic><tp:taxon-name><tp:taxon-name-part taxon-name-part-type="genus" reg="Tetragnatha">Tetragnatha</tp:taxon-name-part><tp:taxon-name-part taxon-name-part-type="species" reg="bifurcata">bifurcata</tp:taxon-name-part></tp:taxon-name></italic> sp. nov., <italic><tp:taxon-name><tp:taxon-name-part taxon-name-part-type="genus" reg="Tetragnatha">Tetragnatha</tp:taxon-name-part><tp:taxon-name-part taxon-name-part-type="species" reg="bimaculata">bimaculata</tp:taxon-name-part></tp:taxon-name></italic> sp. nov., and <italic><tp:taxon-name><tp:taxon-name-part taxon-name-part-type="genus" reg="Tetragnatha">Tetragnatha</tp:taxon-name-part><tp:taxon-name-part taxon-name-part-type="species" reg="tortilis">tortilis</tp:taxon-name-part></tp:taxon-name></italic> sp. nov. in China.</p></caption><graphic xmlns:xlink="http://www.w3.org/1999/xlink" xlink:href="zookeys-1125-087_article-86905__-g007.jpg" position="float" orientation="portrait" xlink:type="simple" id="oo_760192.jpg"><uri content-type="original_file" xlink:type="simple">https://binary.pensoft.net/fig/760192</uri></graphic></fig><fig id="F5" position="float" orientation="portrait"><object-id xmlns:xlink="http://www.w3.org/1999/xlink" content-type="doi" xlink:type="simple">10.3897/zookeys.1125.86905.figure5</object-id><object-id xmlns:xlink="http://www.w3.org/1999/xlink" content-type="arpha" xlink:type="simple">27299067-14B1-5657-9DB8-9DAED4FD368C</object-id><label>Figure 5.</label><caption><p><italic><tp:taxon-name><tp:taxon-name-part taxon-name-part-type="genus" reg="Tetragnatha">Tetragnatha</tp:taxon-name-part><tp:taxon-name-part taxon-name-part-type="species" reg="tortilis">tortilis</tp:taxon-name-part></tp:taxon-name></italic> sp. nov., holotype ♂ <bold>A–C</bold> habitus <bold>A</bold> dorsal view <bold>B</bold> lateral view <bold>C</bold> ventral view <bold>D–F</bold> left chelicera <bold>D</bold> upper view <bold>E</bold> inner view <bold>F</bold> lower view <bold>G, K</bold> conductor and embolus detail <bold>H–J</bold> left palp <bold>H</bold> prolateral view <bold>I</bold> ventral view <bold>J</bold> retrolateral view. Scale bars: 1 <abbrev xmlns:xlink="http://www.w3.org/1999/xlink" xlink:title="millimeters" id="ABBRID0EQDAG" xlink:type="simple">mm</abbrev> (<bold>A–C</bold>); 0.2 <abbrev xmlns:xlink="http://www.w3.org/1999/xlink" xlink:title="millimeters" id="ABBRID0EWDAG" xlink:type="simple">mm</abbrev> (<bold>D–F, H–J</bold>); 0. 1 <abbrev xmlns:xlink="http://www.w3.org/1999/xlink" xlink:title="millimeters" id="ABBRID0E3DAG" xlink:type="simple">mm</abbrev> (<bold>G, K</bold>).</p></caption><graphic xmlns:xlink="http://www.w3.org/1999/xlink" xlink:href="zookeys-1125-087_article-86905__-g005.jpg" position="float" orientation="portrait" xlink:type="simple" id="oo_760190.jpg"><uri content-type="original_file" xlink:type="simple">https://binary.pensoft.net/fig/760190</uri></graphic></fig><fig id="F6" position="float" orientation="portrait"><object-id xmlns:xlink="http://www.w3.org/1999/xlink" content-type="doi" xlink:type="simple">10.3897/zookeys.1125.86905.figure6</object-id><object-id xmlns:xlink="http://www.w3.org/1999/xlink" content-type="arpha" xlink:type="simple">700CC79A-741B-59AA-B767-8687B5385ED3</object-id><label>Figure 6.</label><caption><p><italic><tp:taxon-name><tp:taxon-name-part taxon-name-part-type="genus" reg="Tetragnatha">Tetragnatha</tp:taxon-name-part><tp:taxon-name-part taxon-name-part-type="species" reg="tortilis">tortilis</tp:taxon-name-part></tp:taxon-name></italic> sp. nov., paratype ♀ <bold>A–C</bold> habitus <bold>A</bold> dorsal view <bold>B</bold> lateral view <bold>C</bold> ventral view <bold>D–F</bold> left chelicera <bold>D</bold> upper view <bold>E</bold> inner view <bold>F</bold> lower view <bold>G, H</bold> female genitalia <bold>G</bold> epigynal fold, ventral view <bold>H</bold> vulva, dorsal view. Scale bars: 1 <abbrev xmlns:xlink="http://www.w3.org/1999/xlink" xlink:title="millimeters" id="ABBRID0EIKAG" xlink:type="simple">mm</abbrev> (<bold>A–C</bold>); 0.5 <abbrev xmlns:xlink="http://www.w3.org/1999/xlink" xlink:title="millimeters" id="ABBRID0EOKAG" xlink:type="simple">mm</abbrev> (<bold>D–F</bold>); 0.2 <abbrev xmlns:xlink="http://www.w3.org/1999/xlink" xlink:title="millimeters" id="ABBRID0EUKAG" xlink:type="simple">mm</abbrev> (<bold>G, H</bold>).</p></caption><graphic xmlns:xlink="http://www.w3.org/1999/xlink" xlink:href="zookeys-1125-087_article-86905__-g006.jpg" position="float" orientation="portrait" xlink:type="simple" id="oo_760191.jpg"><uri content-type="original_file" xlink:type="simple">https://binary.pensoft.net/fig/760191</uri></graphic></fig></tp:treatment-sec></tp:taxon-treatment>
