# Supplementary material for: ﻿Three new species of the genus Tetragnatha Latreille, 1804 (Araneae, Tetragnathidae) from China
Source: Zookeys. 2022 Oct 20;1125:87–101. doi: 10.3897/zookeys.1125.86905 (PMC9836612; doi:10.3897/zookeys.1125.86905)
Supplement: XML Treatment for Tetragnatha bimaculata [file zookeys.1125.86905-treatment3.xml]

<!DOCTYPE tp:taxon-treatment
  PUBLIC "-//TaxonX//DTD Taxonomic Treatment Publishing DTD v0 20100105//EN" "tax-treatment-NSO.dtd">
<tp:taxon-treatment xmlns:tp="http://www.plazi.org/taxpub"><tp:treatment-meta><kwd-group><label>Taxon classification</label><kwd>
                <named-content content-type="kingdom">Animalia</named-content>
              </kwd><kwd>
                <named-content content-type="order">Araneae</named-content>
              </kwd><kwd>
                <named-content content-type="family">Tetragnathidae</named-content>
              </kwd></kwd-group><mixed-citation publication-type="journal"><person-group><name><surname>Li</surname><given-names>Song-lin</given-names></name><name><surname>Liu</surname><given-names>Ping</given-names></name><name><surname>Peng</surname><given-names>Xian-jin</given-names></name></person-group><article-title>﻿Three new species of the genus <italic><tp:taxon-name><tp:taxon-name-part taxon-name-part-type="genus" reg="Tetragnatha">Tetragnatha</tp:taxon-name-part></tp:taxon-name></italic> Latreille, 1804 (<tp:taxon-name><tp:taxon-name-part taxon-name-part-type="order">Araneae</tp:taxon-name-part></tp:taxon-name>, <tp:taxon-name><tp:taxon-name-part taxon-name-part-type="family">Tetragnathidae</tp:taxon-name-part></tp:taxon-name>) from China</article-title><source>Zookeys</source><day>20</day><month>10</month><year>2022</year><volume>1125</volume><fpage>87</fpage><lpage>101</lpage><pub-id pub-id-type="doi">10.3897/zookeys.1125.86905</pub-id></mixed-citation></tp:treatment-meta><tp:nomenclature><label>﻿</label><tp:taxon-name>
              <object-id xmlns:xlink="http://www.w3.org/1999/xlink" content-type="arpha" xlink:type="simple">21429C10-3329-50BA-AE1F-0580B0A89ADE</object-id>
              <tp:taxon-name-part taxon-name-part-type="genus" reg="Tetragnatha">Tetragnatha</tp:taxon-name-part>
              <tp:taxon-name-part taxon-name-part-type="species" reg="bimaculata">bimaculata</tp:taxon-name-part>
              <object-id xmlns:xlink="http://www.w3.org/1999/xlink" content-type="zoobank" xlink:type="simple">https://zoobank.org/928B67AD-F5F6-47BC-8DEB-CD5B30C282B0</object-id>
            </tp:taxon-name><tp:taxon-authority>Li &amp; Liu</tp:taxon-authority><tp:taxon-status xmlns:xlink="http://www.w3.org/1999/xlink" xlink:type="simple">sp. nov.</tp:taxon-status><xref ref-type="fig" rid="F3">Figs 3</xref><xref ref-type="fig" rid="F4">, 4</xref><xref ref-type="fig" rid="F7">, 7</xref></tp:nomenclature><tp:treatment-sec sec-type="type material" id="SECID0EQLAE"><title>Type material.</title><p><bold><italic>Holotype</italic></bold> ♂: China: Hubei Province, Xuanen County: Shadaogou Township, Yuquan River, <named-content xmlns:xlink="http://www.w3.org/1999/xlink" content-type="dwc:verbatimCoordinates" xlink:type="simple"><named-content content-type="geo-json" specific-use="{&#34;type&#34;:&#34;Point&#34;,&#34;coordinates&#34;:[109.727800,29.711400]}" id="NCID0E5LAE" xlink:type="simple">29.7114°N, 109.7278°E</named-content></named-content>, 805 m, 1.V.2016, W. Liu et al. leg. (<named-content xmlns:xlink="http://www.w3.org/1999/xlink" content-type="dwc:institutional_code" xlink:title="College of Life Sciences, Hunan Normal University" xlink:href="http://grbio.org/institution/hunan-normal-university" xlink:type="simple">HNU</named-content>-HB-IV-1610). <bold><italic>Paratypes</italic></bold>: 4♂♂ 4♀♀, same data as holotype (<named-content xmlns:xlink="http://www.w3.org/1999/xlink" content-type="dwc:institutional_code" xlink:title="College of Life Sciences, Hunan Normal University" xlink:href="http://grbio.org/institution/hunan-normal-university" xlink:type="simple">HNU</named-content>-HB-IV-1610); 1♂, Sidaoshui Village, <named-content xmlns:xlink="http://www.w3.org/1999/xlink" content-type="dwc:verbatimCoordinates" xlink:type="simple"><named-content content-type="geo-json" specific-use="{&#34;type&#34;:&#34;Point&#34;,&#34;coordinates&#34;:[109.579100,29.684600]}" id="NCID0ERMAE" xlink:type="simple">29.6846°N, 109.5791°E</named-content></named-content>, 602 m, 2.V.2016 (<named-content xmlns:xlink="http://www.w3.org/1999/xlink" content-type="dwc:institutional_code" xlink:title="College of Life Sciences, Hunan Normal University" xlink:href="http://grbio.org/institution/hunan-normal-university" xlink:type="simple">HNU</named-content>-HB-IV-1611), 6♂♂, Wanzhai Township, Dongping Dam, <named-content xmlns:xlink="http://www.w3.org/1999/xlink" content-type="dwc:verbatimCoordinates" xlink:type="simple"><named-content content-type="geo-json" specific-use="{&#34;type&#34;:&#34;Point&#34;,&#34;coordinates&#34;:[109.612700,30.147000]}" id="NCID0E4MAE" xlink:type="simple">30.1470°N, 109.6127°E</named-content></named-content>, 519 m, 4.V.2016 (<named-content xmlns:xlink="http://www.w3.org/1999/xlink" content-type="dwc:institutional_code" xlink:title="College of Life Sciences, Hunan Normal University" xlink:href="http://grbio.org/institution/hunan-normal-university" xlink:type="simple">HNU</named-content>-HB-IV-1613), W. Liu et al. leg. Hunan Province, Shimen County, Huping Township: 2♀♀, Quanping Village, Zhipeng River, <named-content xmlns:xlink="http://www.w3.org/1999/xlink" content-type="dwc:verbatimCoordinates" xlink:type="simple"><named-content content-type="geo-json" specific-use="{&#34;type&#34;:&#34;Point&#34;,&#34;coordinates&#34;:[110.598000,30.013100]}" id="NCID0EJNAE" xlink:type="simple">30.0131°N, 110.5980°E</named-content></named-content>, 611 m, 15.VI.2014 (HPS140615), 2♀♀, Jinbanshan Village, Yanshan Road, <named-content xmlns:xlink="http://www.w3.org/1999/xlink" content-type="dwc:verbatimCoordinates" xlink:type="simple"><named-content content-type="geo-json" specific-use="{&#34;type&#34;:&#34;Point&#34;,&#34;coordinates&#34;:[110.565300,30.006600]}" id="NCID0ERNAE" xlink:type="simple">30.0066°N, 110.5653°E</named-content></named-content>, 520 m, 13.VI.2014 (HPS140613), 1♀, Quanping Village, <named-content xmlns:xlink="http://www.w3.org/1999/xlink" content-type="dwc:verbatimCoordinates" xlink:type="simple"><named-content content-type="geo-json" specific-use="{&#34;type&#34;:&#34;Point&#34;,&#34;coordinates&#34;:[110.543200,30.012300]}" id="NCID0EZNAE" xlink:type="simple">30.0123°N, 110.5432°E</named-content></named-content>, 935 m, 18.VI.2014 (HPS140618), J.H. Gan et al. leg.</p></tp:treatment-sec><tp:treatment-sec sec-type="etymology" id="SECID0E5NAE"><title>Etymology.</title><p>The specific epithet is the combination of the prefix <italic>bi</italic>- (two) and the Latin adjective <italic>maculatus</italic> (with spot), referring to the two dark spots on the posterior part of the abdomen.</p></tp:treatment-sec><tp:treatment-sec sec-type="diagnosis" id="SECID0EIOAE"><title>Diagnosis.</title><p>The males of this new species resemble those of <italic><tp:taxon-name><tp:taxon-name-part taxon-name-part-type="genus" reg="Tetragnatha">T.</tp:taxon-name-part><tp:taxon-name-part taxon-name-part-type="species" reg="tanigawai">tanigawai</tp:taxon-name-part></tp:taxon-name></italic> Okuma, 1988 (<xref ref-type="bibr" rid="B6">Okuma 1988</xref>: fig. 3A–G) in the elongate and curved dorsal spur of chelicera, the fang with an outer cusp, and the expanded proximal part of the conductor, but can be distinguished by: (1) the distance between the guide tooth and the second tooth of the upper row of chelicera almost equal to the distance between the second and third teeth of the upper row of chelicera in males of <italic><tp:taxon-name><tp:taxon-name-part taxon-name-part-type="genus" reg="Tetragnatha">T.</tp:taxon-name-part><tp:taxon-name-part taxon-name-part-type="species" reg="bimaculata">bimaculata</tp:taxon-name-part></tp:taxon-name></italic> sp. nov. (Fig. <xref ref-type="fig" rid="F3">3D</xref>) (vs. the distance between the guide tooth and the second tooth of the upper row of chelicera &gt; 3× longer than the distance between the second and third teeth of the upper row of chelicera; fig. 3A in <xref ref-type="bibr" rid="B6">Okuma [1988]</xref>); (2) the conductor is ~ 3× longer than tegulum (Fig. <xref ref-type="fig" rid="F3">3I</xref>) with proximal 2/3 expanded (Fig. <xref ref-type="fig" rid="F3">3H</xref>) (vs. the conductor is ~ 2× longer than the tegulum (fig. 3G in <xref ref-type="bibr" rid="B6">Okuma [1988]</xref>) with proximal 1/2 part expanded; fig. 3D in <xref ref-type="bibr" rid="B6">Okuma [1988]</xref>); (3) the distal portion of conductor is almost rounded (Fig. <xref ref-type="fig" rid="F3">3G, H</xref>) (vs. with notch; fig. 3E, G in <xref ref-type="bibr" rid="B6">Okuma [1988]</xref>). The females of this new species resemble that of <italic><tp:taxon-name><tp:taxon-name-part taxon-name-part-type="genus" reg="Tetragnatha">T.</tp:taxon-name-part><tp:taxon-name-part taxon-name-part-type="species" reg="esakii">esakii</tp:taxon-name-part></tp:taxon-name></italic> Okuma, 1988 (<xref ref-type="bibr" rid="B10">Zhu et al. 2003</xref>: fig. 62A–F) in the shape of epigynal fold, the presence of a pair of spermathecae, and the absence of a central membranous sac in the vulva, but can be distinguished by the spermathecae that are bean-shaped and ~ 2× longer than wide in <italic><tp:taxon-name><tp:taxon-name-part taxon-name-part-type="genus" reg="Tetragnatha">T.</tp:taxon-name-part><tp:taxon-name-part taxon-name-part-type="species" reg="bimaculata">bimaculata</tp:taxon-name-part></tp:taxon-name></italic> sp. nov. (Fig. <xref ref-type="fig" rid="F4">4H</xref>) (vs. almost claviform and ~ 4× longer than wide; fig. 62F in <xref ref-type="bibr" rid="B10">Zhu et al. [2003]</xref>).</p><fig id="F3" position="float" orientation="portrait"><object-id xmlns:xlink="http://www.w3.org/1999/xlink" content-type="doi" xlink:type="simple">10.3897/zookeys.1125.86905.figure3</object-id><object-id xmlns:xlink="http://www.w3.org/1999/xlink" content-type="arpha" xlink:type="simple">1D05FF28-FD38-5C2B-991A-657404B50371</object-id><label>Figure 3.</label><caption><p><italic><tp:taxon-name><tp:taxon-name-part taxon-name-part-type="genus" reg="Tetragnatha">Tetragnatha</tp:taxon-name-part><tp:taxon-name-part taxon-name-part-type="species" reg="bimaculata">bimaculata</tp:taxon-name-part></tp:taxon-name></italic> sp. nov., holotype ♂ <bold>A–C</bold> habitus <bold>A</bold> dorsal view <bold>B</bold> lateral view <bold>C</bold> ventral view <bold>D–F</bold> left chelicera <bold>D</bold> upper view <bold>E</bold> inner view <bold>F</bold> lower view <bold>G, K, L</bold> conductor and embolus detail <bold>H–J</bold> left palp <bold>H</bold> prolateral view <bold>I</bold> ventral view <bold>J</bold> retrolateral view. Scale bars: 1 <abbrev xmlns:xlink="http://www.w3.org/1999/xlink" xlink:title="millimeters" id="ABBRID0EXSAE" xlink:type="simple">mm</abbrev> (<bold>A–C</bold>); 0.3 <abbrev xmlns:xlink="http://www.w3.org/1999/xlink" xlink:title="millimeters" id="ABBRID0E4SAE" xlink:type="simple">mm</abbrev> (<bold>D–J</bold>); 0. 1 <abbrev xmlns:xlink="http://www.w3.org/1999/xlink" xlink:title="millimeters" id="ABBRID0EDTAE" xlink:type="simple">mm</abbrev> (<bold>K, L</bold>).</p></caption><graphic xmlns:xlink="http://www.w3.org/1999/xlink" xlink:href="zookeys-1125-087_article-86905__-g003.jpg" position="float" orientation="portrait" xlink:type="simple" id="oo_760188.jpg"><uri content-type="original_file" xlink:type="simple">https://binary.pensoft.net/fig/760188</uri></graphic></fig></tp:treatment-sec><tp:treatment-sec sec-type="description" id="SECID0EOTAE"><title>Description.</title><p><bold>Male</bold> (holotype) (Fig. <xref ref-type="fig" rid="F3">3A–F</xref>). Total length 5.85. Carapace 1.59 long, 1.20 wide, yellow, fovea and cervical and radial grooves distinct. Eye sizes and interdistances: <abbrev xmlns:xlink="http://www.w3.org/1999/xlink" xlink:title="anterior median eye" id="ABBRID0E1TAE" xlink:type="simple">AME</abbrev> 0.11, <abbrev xmlns:xlink="http://www.w3.org/1999/xlink" xlink:title="anterior lateral eye" id="ABBRID0E5TAE" xlink:type="simple">ALE</abbrev> 0.08, <abbrev xmlns:xlink="http://www.w3.org/1999/xlink" xlink:title="posterior median eye" id="ABBRID0ECUAE" xlink:type="simple">PME</abbrev> 0.08, <abbrev xmlns:xlink="http://www.w3.org/1999/xlink" xlink:title="posterior lateral eye" id="ABBRID0EGUAE" xlink:type="simple">PLE</abbrev> 0.09; <abbrev xmlns:xlink="http://www.w3.org/1999/xlink" xlink:title="distance between AME" id="ABBRID0EKUAE" xlink:type="simple">AME–AME</abbrev> 0.10, <abbrev xmlns:xlink="http://www.w3.org/1999/xlink" xlink:title="distance between AME and ALE" id="ABBRID0EOUAE" xlink:type="simple">AME–ALE</abbrev> 0.17, <abbrev xmlns:xlink="http://www.w3.org/1999/xlink" xlink:title="distance between PME" id="ABBRID0ESUAE" xlink:type="simple">PME–PME</abbrev> 0.15, <abbrev xmlns:xlink="http://www.w3.org/1999/xlink" xlink:title="distance between PME and PLE" id="ABBRID0EWUAE" xlink:type="simple">PME–PLE</abbrev> 0.15. <abbrev xmlns:xlink="http://www.w3.org/1999/xlink" xlink:title="median ocular quadrangle" id="ABBRID0E1UAE" xlink:type="simple">MO</abbrev> anterior width 0.28, posterior width 0.30, length 0.29. Clypeus 0.16 high. Labium yellow. Sternum pale yellow. Legs yellow, with sparse spines. Leg measurements: I, 20.04 (5.24, 6.43, 6.56, 1.81); II, 14.25 (4.16, 4.69, 4.24, 1.16); III, 7.53 (2.70, 2.21, 1.99, 0.63); IV, 12.23 (4.18, 3.80, 3.49, 0.76). Chelicera: almost as long as carapace; dorsal spur elongated, with pointed and curved tip; <italic><abbrev xmlns:xlink="http://www.w3.org/1999/xlink" xlink:title="auxiliary guide tooth of the upper row of chelicera, above Gu" id="ABBRID0E6UAE" xlink:type="simple">AXu</abbrev></italic> present, with blunt tip; upper row with 7 teeth: <italic>Gu</italic> largest, distance between <italic>U2</italic> and <italic>Gu</italic> almost equal to distance between <italic>U2</italic> and <italic>U3</italic>, <italic>U2</italic>–<italic>U4</italic> almost equal in size, other teeth decreasing in size gradually; <italic><abbrev xmlns:xlink="http://www.w3.org/1999/xlink" xlink:title="auxiliary guide tooth of the lower row of chelicera" id="ABBRID0ESVAE" xlink:type="simple">AXl</abbrev></italic> present, thumb-shaped; lower row with 5 teeth: <italic>Gl</italic> largest, with widened base, other teeth gradually decreasing in size; fang with an outer cusp at base. Abdomen 4.27 long, 0.94 wide, dorsum pale yellow with serried pale spots and single pair of dark spots posteriorly; venter pale yellow, with paler spots on both sides.</p><p>Palp (Fig. <xref ref-type="fig" rid="F3">3G–L</xref>). Paracymbium with blunt tip, notch inconspicuous, translucent lobe elongate, ~ 1/6 of width of paracymbium, knob with a truncated tip. Tegulum oval, ~ 2× wider than long. Conductor without fold, proximal 2/3 of conductor expanded dorsally, distal portion twisted and curved towards dorsal side. Embolus completely enveloped by conductor.</p><p><bold>Female</bold> (paratype <named-content xmlns:xlink="http://www.w3.org/1999/xlink" content-type="dwc:institutional_code" xlink:title="College of Life Sciences, Hunan Normal University" xlink:href="http://grbio.org/institution/hunan-normal-university" xlink:type="simple">HNU</named-content>-HB-IV-1610) (Fig. <xref ref-type="fig" rid="F4">4A–F</xref>). Total length 6.82. Carapace 1.75 long, 1.16 wide. Eye sizes and interdistances: <abbrev xmlns:xlink="http://www.w3.org/1999/xlink" xlink:title="anterior median eye" id="ABBRID0EKWAE" xlink:type="simple">AME</abbrev> 0.10, <abbrev xmlns:xlink="http://www.w3.org/1999/xlink" xlink:title="anterior lateral eye" id="ABBRID0EOWAE" xlink:type="simple">ALE</abbrev> 0.08, <abbrev xmlns:xlink="http://www.w3.org/1999/xlink" xlink:title="posterior median eye" id="ABBRID0ESWAE" xlink:type="simple">PME</abbrev> 0.09, <abbrev xmlns:xlink="http://www.w3.org/1999/xlink" xlink:title="posterior lateral eye" id="ABBRID0EWWAE" xlink:type="simple">PLE</abbrev> 0.10; <abbrev xmlns:xlink="http://www.w3.org/1999/xlink" xlink:title="distance between AME" id="ABBRID0E1WAE" xlink:type="simple">AME–AME</abbrev> 0.12, <abbrev xmlns:xlink="http://www.w3.org/1999/xlink" xlink:title="distance between AME and ALE" id="ABBRID0E5WAE" xlink:type="simple">AME–ALE</abbrev> 0.16, <abbrev xmlns:xlink="http://www.w3.org/1999/xlink" xlink:title="distance between PME" id="ABBRID0ECXAE" xlink:type="simple">PME–PME</abbrev> 0.14, <abbrev xmlns:xlink="http://www.w3.org/1999/xlink" xlink:title="distance between PME and PLE" id="ABBRID0EGXAE" xlink:type="simple">PME–PLE</abbrev> 0.15. <abbrev xmlns:xlink="http://www.w3.org/1999/xlink" xlink:title="median ocular quadrangle" id="ABBRID0EKXAE" xlink:type="simple">MO</abbrev> anterior width 0.27, posterior width 0.28, length 0.28. Clypeus 0.12 high. Leg measurements: I, 18.40 (4.78, 5.92, 6.07, 1.62); II, 13.39 (3.83, 4.32, 3.98, 1.26); III, 6.89 (2.35, 2.03, 1.87, 0.64); IV, 11.77 (4.14, 3.54, 3.34, 0.75). Chelicera: <italic><abbrev xmlns:xlink="http://www.w3.org/1999/xlink" xlink:title="auxiliary guide tooth of the upper row of chelicera, above Gu" id="ABBRID0EPXAE" xlink:type="simple">AXu</abbrev></italic> absent; upper row with 7 teeth: <italic>Gu</italic> much smaller than <italic>U2</italic>, <italic>U2</italic> largest, other teeth decreasing in size gradually; <italic><abbrev xmlns:xlink="http://www.w3.org/1999/xlink" xlink:title="auxiliary guide tooth of the lower row of chelicera" id="ABBRID0E1XAE" xlink:type="simple">AXl</abbrev></italic> absent; lower row with 6 teeth: <italic>Gl</italic> largest, other teeth decreasing in size gradually. Abdomen 5.06 long, 1.7 wide, dark grey, pattern same as in male.</p><fig id="F4" position="float" orientation="portrait"><object-id xmlns:xlink="http://www.w3.org/1999/xlink" content-type="doi" xlink:type="simple">10.3897/zookeys.1125.86905.figure4</object-id><object-id xmlns:xlink="http://www.w3.org/1999/xlink" content-type="arpha" xlink:type="simple">4CC5FF68-43B9-55E8-9B6C-C4F76EF3FE95</object-id><label>Figure 4.</label><caption><p><italic><tp:taxon-name><tp:taxon-name-part taxon-name-part-type="genus" reg="Tetragnatha">Tetragnatha</tp:taxon-name-part><tp:taxon-name-part taxon-name-part-type="species" reg="bimaculata">bimaculata</tp:taxon-name-part></tp:taxon-name></italic> sp. nov., paratype ♀ <bold>A–C</bold> habitus <bold>A</bold> dorsal view <bold>B</bold> lateral view <bold>C</bold> ventral view <bold>D–F</bold> left chelicera <bold>D</bold> upper view <bold>E</bold> inner view <bold>F</bold> lower view <bold>G, H</bold> female genitalia <bold>G</bold> epigynal fold, ventral view <bold>H</bold> vulva, dorsal view. Scale bars: 1 <abbrev xmlns:xlink="http://www.w3.org/1999/xlink" xlink:title="millimeters" id="ABBRID0EJZAE" xlink:type="simple">mm</abbrev> (<bold>A–C</bold>); 0.5 <abbrev xmlns:xlink="http://www.w3.org/1999/xlink" xlink:title="millimeters" id="ABBRID0EPZAE" xlink:type="simple">mm</abbrev> (<bold>D–H</bold>).</p></caption><graphic xmlns:xlink="http://www.w3.org/1999/xlink" xlink:href="zookeys-1125-087_article-86905__-g004.jpg" position="float" orientation="portrait" xlink:type="simple" id="oo_760189.jpg"><uri content-type="original_file" xlink:type="simple">https://binary.pensoft.net/fig/760189</uri></graphic></fig><p>Epigyne (Fig. <xref ref-type="fig" rid="F4">4G, H</xref>). Fold slightly longer than wide. Vulva with 1 pair of bean-shaped spermathecae, ~ 2× longer than wide, and spaced by ~ 5× width. Central membranous sac absent.</p></tp:treatment-sec><tp:treatment-sec sec-type="distribution" id="SECID0EA1AE"><title>Distribution.</title><p>Known only from the type locality (Fig. <xref ref-type="fig" rid="F7">7</xref>).</p></tp:treatment-sec><tp:treatment-sec><!--Section generated to contain objects referenced in tp:taxon-treatment.--><fig id="F7" position="float" orientation="portrait"><object-id xmlns:xlink="http://www.w3.org/1999/xlink" content-type="doi" xlink:type="simple">10.3897/zookeys.1125.86905.figure7</object-id><object-id xmlns:xlink="http://www.w3.org/1999/xlink" content-type="arpha" xlink:type="simple">03E40E9B-571B-596C-A0CE-4AE4060785EB</object-id><label>Figure 7.</label><caption><p>Collection localities for <italic><tp:taxon-name><tp:taxon-name-part taxon-name-part-type="genus" reg="Tetragnatha">Tetragnatha</tp:taxon-name-part><tp:taxon-name-part taxon-name-part-type="species" reg="bifurcata">bifurcata</tp:taxon-name-part></tp:taxon-name></italic> sp. nov., <italic><tp:taxon-name><tp:taxon-name-part taxon-name-part-type="genus" reg="Tetragnatha">Tetragnatha</tp:taxon-name-part><tp:taxon-name-part taxon-name-part-type="species" reg="bimaculata">bimaculata</tp:taxon-name-part></tp:taxon-name></italic> sp. nov., and <italic><tp:taxon-name><tp:taxon-name-part taxon-name-part-type="genus" reg="Tetragnatha">Tetragnatha</tp:taxon-name-part><tp:taxon-name-part taxon-name-part-type="species" reg="tortilis">tortilis</tp:taxon-name-part></tp:taxon-name></italic> sp. nov. in China.</p></caption><graphic xmlns:xlink="http://www.w3.org/1999/xlink" xlink:href="zookeys-1125-087_article-86905__-g007.jpg" position="float" orientation="portrait" xlink:type="simple" id="oo_760192.jpg"><uri content-type="original_file" xlink:type="simple">https://binary.pensoft.net/fig/760192</uri></graphic></fig></tp:treatment-sec><ref-list><ref id="B6"><mixed-citation xmlns:xlink="http://www.w3.org/1999/xlink" xlink:type="simple"><person-group><name name-style="western"><surname>Okuma</surname><given-names>C</given-names></name></person-group> (<year>1988</year>) <article-title>Five new species of <italic><tp:taxon-name><tp:taxon-name-part taxon-name-part-type="genus">Tetragnatha</tp:taxon-name-part></tp:taxon-name></italic> from Asia (<tp:taxon-name><tp:taxon-name-part taxon-name-part-type="order">Araneae</tp:taxon-name-part></tp:taxon-name>: <tp:taxon-name><tp:taxon-name-part taxon-name-part-type="family">Tetragnathidae</tp:taxon-name-part></tp:taxon-name>).</article-title><source>Esakia</source><volume>26</volume>: <fpage>71</fpage>–<lpage>77</lpage>. <ext-link xlink:type="simple" ext-link-type="doi" xlink:href="10.5109/2506">https://doi.org/10.5109/2506</ext-link></mixed-citation></ref><ref id="B10"><mixed-citation xmlns:xlink="http://www.w3.org/1999/xlink" xlink:type="simple"><person-group><name name-style="western"><surname>Zhu</surname><given-names>MS</given-names></name><name name-style="western"><surname>Song</surname><given-names>DX</given-names></name><name name-style="western"><surname>Zhang</surname><given-names>JX</given-names></name></person-group> (<year>2003</year>) <source>Fauna Sinica: Invertebrata Vol. 35, <tp:taxon-name><tp:taxon-name-part taxon-name-part-type="class">Arachnida</tp:taxon-name-part></tp:taxon-name>: <tp:taxon-name><tp:taxon-name-part taxon-name-part-type="order">Araneae</tp:taxon-name-part></tp:taxon-name>: <tp:taxon-name><tp:taxon-name-part taxon-name-part-type="family">Tetragnathidae</tp:taxon-name-part></tp:taxon-name>.</source><publisher-name>Science Press</publisher-name>, <publisher-loc>Beijing</publisher-loc>, <size units="page">418 pp</size>.</mixed-citation></ref></ref-list></tp:taxon-treatment>
