# Supplementary material for: ﻿Three new species of the genus Tetragnatha Latreille, 1804 (Araneae, Tetragnathidae) from China
Source: Zookeys. 2022 Oct 20;1125:87–101. doi: 10.3897/zookeys.1125.86905 (PMC9836612; doi:10.3897/zookeys.1125.86905)
Supplement: XML Treatment for Tetragnatha tortilis [file zookeys.1125.86905-treatment4.xml]

<!DOCTYPE tp:taxon-treatment
  PUBLIC "-//TaxonX//DTD Taxonomic Treatment Publishing DTD v0 20100105//EN" "tax-treatment-NSO.dtd">
<tp:taxon-treatment xmlns:tp="http://www.plazi.org/taxpub"><tp:treatment-meta><kwd-group><label>Taxon classification</label><kwd>
                <named-content content-type="kingdom">Animalia</named-content>
              </kwd><kwd>
                <named-content content-type="order">Araneae</named-content>
              </kwd><kwd>
                <named-content content-type="family">Tetragnathidae</named-content>
              </kwd></kwd-group><mixed-citation publication-type="journal"><person-group><name><surname>Li</surname><given-names>Song-lin</given-names></name><name><surname>Liu</surname><given-names>Ping</given-names></name><name><surname>Peng</surname><given-names>Xian-jin</given-names></name></person-group><article-title>﻿Three new species of the genus <italic><tp:taxon-name><tp:taxon-name-part taxon-name-part-type="genus" reg="Tetragnatha">Tetragnatha</tp:taxon-name-part></tp:taxon-name></italic> Latreille, 1804 (<tp:taxon-name><tp:taxon-name-part taxon-name-part-type="order">Araneae</tp:taxon-name-part></tp:taxon-name>, <tp:taxon-name><tp:taxon-name-part taxon-name-part-type="family">Tetragnathidae</tp:taxon-name-part></tp:taxon-name>) from China</article-title><source>Zookeys</source><day>20</day><month>10</month><year>2022</year><volume>1125</volume><fpage>87</fpage><lpage>101</lpage><pub-id pub-id-type="doi">10.3897/zookeys.1125.86905</pub-id></mixed-citation></tp:treatment-meta><tp:nomenclature><label>﻿</label><tp:taxon-name>
              <object-id xmlns:xlink="http://www.w3.org/1999/xlink" content-type="arpha" xlink:type="simple">8920B59C-0B8C-58F5-A07D-B9B5D6FE6B2B</object-id>
              <tp:taxon-name-part taxon-name-part-type="genus" reg="Tetragnatha">Tetragnatha</tp:taxon-name-part>
              <tp:taxon-name-part taxon-name-part-type="species" reg="tortilis">tortilis</tp:taxon-name-part>
              <object-id xmlns:xlink="http://www.w3.org/1999/xlink" content-type="zoobank" xlink:type="simple">https://zoobank.org/FD801E2B-0F51-44B4-84A0-C57EF7519B93</object-id>
            </tp:taxon-name><tp:taxon-authority>Li &amp; Liu</tp:taxon-authority><tp:taxon-status xmlns:xlink="http://www.w3.org/1999/xlink" xlink:type="simple">sp. nov.</tp:taxon-status><xref ref-type="fig" rid="F5">Figs 5</xref><xref ref-type="fig" rid="F6">, 6</xref><xref ref-type="fig" rid="F7">, 7</xref></tp:nomenclature><tp:treatment-sec sec-type="type material" id="SECID0EA3AE"><title>Type material.</title><p><bold><italic>Holotype</italic></bold> ♂: China, Yunnan Province, Tengchong County: Jietou Township, Datang Village: <named-content xmlns:xlink="http://www.w3.org/1999/xlink" content-type="dwc:verbatimCoordinates" xlink:type="simple"><named-content content-type="geo-json" specific-use="{&#34;type&#34;:&#34;Point&#34;,&#34;coordinates&#34;:[98.412900,25.427700]}" id="NCID0EO3AE" xlink:type="simple">25.4277°N, 98.4129°E</named-content></named-content>, 1952 m, 18.V.2006, P. Hu leg. (Hu060518). <bold><italic>Paratypes</italic></bold>: 1♂ 1♀, same data as holotype (Hu060518); 1♀, <named-content xmlns:xlink="http://www.w3.org/1999/xlink" content-type="dwc:verbatimCoordinates" xlink:type="simple"><named-content content-type="geo-json" specific-use="{&#34;type&#34;:&#34;Point&#34;,&#34;coordinates&#34;:[98.696300,25.745600]}" id="NCID0EZ3AE" xlink:type="simple">25.7456°N, 98.6963°E</named-content></named-content>, 2030 m, 20.V.2006, X.J. Peng &amp; P. Hu leg. (Peng060520); 1♂, <named-content xmlns:xlink="http://www.w3.org/1999/xlink" content-type="dwc:verbatimCoordinates" xlink:type="simple"><named-content content-type="geo-json" specific-use="{&#34;type&#34;:&#34;Point&#34;,&#34;coordinates&#34;:[98.409500,25.420200]}" id="NCID0EB4AE" xlink:type="simple">25.4202°N, 98.4095°E</named-content></named-content>, 1870 m, 17.V.2006 (Peng060517), 2♂♂, <named-content xmlns:xlink="http://www.w3.org/1999/xlink" content-type="dwc:verbatimCoordinates" xlink:type="simple"><named-content content-type="geo-json" specific-use="{&#34;type&#34;:&#34;Point&#34;,&#34;coordinates&#34;:[98.696300,25.745600]}" id="NCID0EJ4AE" xlink:type="simple">25.7456°N, 98.6963°E</named-content></named-content>, 2030 m, 15.V.2006 (Peng060515), 3♂♂ 2♀♀, <named-content xmlns:xlink="http://www.w3.org/1999/xlink" content-type="dwc:verbatimCoordinates" xlink:type="simple"><named-content content-type="geo-json" specific-use="{&#34;type&#34;:&#34;Point&#34;,&#34;coordinates&#34;:[98.694600,25.757200]}" id="NCID0ER4AE" xlink:type="simple">25.7572°N, 98.6946°E</named-content></named-content>, 2078 m, 16.V.2006 (Peng060516), 1♂, <named-content xmlns:xlink="http://www.w3.org/1999/xlink" content-type="dwc:verbatimCoordinates" xlink:type="simple"><named-content content-type="geo-json" specific-use="{&#34;type&#34;:&#34;Point&#34;,&#34;coordinates&#34;:[98.409500,25.420200]}" id="NCID0EZ4AE" xlink:type="simple">25.4202°N, 98.4095°E</named-content></named-content>, 1878 m, 19.V.2006 (Peng060519), X. J. Peng et al. leg.; 1♂, Houqiao Township: <named-content xmlns:xlink="http://www.w3.org/1999/xlink" content-type="dwc:verbatimCoordinates" xlink:type="simple"><named-content content-type="geo-json" specific-use="{&#34;type&#34;:&#34;Point&#34;,&#34;coordinates&#34;:[98.254900,25.353900]}" id="NCID0EB5AE" xlink:type="simple">25.3539°N, 98.2549°E</named-content></named-content>, 1785 m, 28.V.2006 (Wang060528-1), 1♀, Gaoshidong Village, <named-content xmlns:xlink="http://www.w3.org/1999/xlink" content-type="dwc:verbatimCoordinates" xlink:type="simple"><named-content content-type="geo-json" specific-use="{&#34;type&#34;:&#34;Point&#34;,&#34;coordinates&#34;:[98.305300,25.398600]}" id="NCID0EJ5AE" xlink:type="simple">25.3986°N, 98.3053°E</named-content></named-content>, 2374 m, 27.V.2006 (Wang060527-2), 3♀♀, Zhaobitang Village, <named-content xmlns:xlink="http://www.w3.org/1999/xlink" content-type="dwc:verbatimCoordinates" xlink:type="simple"><named-content content-type="geo-json" specific-use="{&#34;type&#34;:&#34;Point&#34;,&#34;coordinates&#34;:[98.209400,25.538000]}" id="NCID0ER5AE" xlink:type="simple">25.5380°N, 98.2094°E</named-content></named-content>, 2480 m, 29.V.2006 (Wang060529-1), X.P. Wang &amp; P. Hu leg.; 2♂♂ 1♀, Mingguang Township: Zizhi Village, Cizhu River, <named-content xmlns:xlink="http://www.w3.org/1999/xlink" content-type="dwc:verbatimCoordinates" xlink:type="simple"><named-content content-type="geo-json" specific-use="{&#34;type&#34;:&#34;Point&#34;,&#34;coordinates&#34;:[98.617400,25.766600]}" id="NCID0EZ5AE" xlink:type="simple">25.7666°N, 98.6174°E</named-content></named-content>, 2120 m, 21.V.2006, C.M. Yin &amp; J.F. Hu leg. (YHY09).</p></tp:treatment-sec><tp:treatment-sec sec-type="etymology" id="SECID0E55AE"><title>Etymology.</title><p>The specific epithet is derived from the Latin adjective <italic>tortilis</italic> (twisted), referring to the twisted distal end of conductor.</p></tp:treatment-sec><tp:treatment-sec sec-type="diagnosis" id="SECID0EG6AE"><title>Diagnosis.</title><p>The new species resembles <italic><tp:taxon-name><tp:taxon-name-part taxon-name-part-type="genus" reg="Tetragnatha">T.</tp:taxon-name-part><tp:taxon-name-part taxon-name-part-type="species" reg="pinicola">pinicola</tp:taxon-name-part></tp:taxon-name></italic> L. Koch, 1870 (<xref ref-type="bibr" rid="B10">Zhu et al. 2003</xref>: figs 87A–G, 88A–G; <xref ref-type="bibr" rid="B5">Marusik 2010</xref>: fig. 7). Males of the two species are similar in the presence of an elongated tooth in the upper row of the chelicera in males (<italic>T</italic>), the conductor having 2 folds, and the shape of paracymbium, but can be distinguished by: (1) the dorsal spur of chelicera is straight in ventral view in <italic><tp:taxon-name><tp:taxon-name-part taxon-name-part-type="genus" reg="Tetragnatha">T.</tp:taxon-name-part><tp:taxon-name-part taxon-name-part-type="species" reg="tortilis">tortilis</tp:taxon-name-part></tp:taxon-name></italic> sp. nov. (Fig. <xref ref-type="fig" rid="F5">5E</xref>) (vs. distal end curved; fig. 88C in <xref ref-type="bibr" rid="B10">Zhu et al. [2003]</xref>); (2) the absence of an auxiliary guide tooth of the lower row of the chelicera (Fig. <xref ref-type="fig" rid="F5">5E, F</xref>) (vs. present; fig. 88C in <xref ref-type="bibr" rid="B10">Zhu et al. [2003]</xref>); (3) the distal portion of conductor is twisted and has a small knot (Fig. <xref ref-type="fig" rid="F5">5G</xref>) (vs. hook-shaped; fig. 7 in <xref ref-type="bibr" rid="B5">Marusik [2010]</xref>). Females of the two species are similar in the presence of 2 pairs of spermathecae and the absence of a central membranous sac in the vulva, but can be distinguished by the anterior spermathecae 4× larger than posterior in <italic><tp:taxon-name><tp:taxon-name-part taxon-name-part-type="genus" reg="Tetragnatha">T.</tp:taxon-name-part><tp:taxon-name-part taxon-name-part-type="species" reg="tortilis">tortilis</tp:taxon-name-part></tp:taxon-name></italic> sp. nov. (Fig. <xref ref-type="fig" rid="F6">6H</xref>) (vs. anterior spermathecae ~ 1/2× posterior spermathecae; fig. 87G in <xref ref-type="bibr" rid="B10">Zhu et al. [2003]</xref>). Both sexes of the two species can be distinguished by the sternum which is yellowish brown and without a stripe in <italic><tp:taxon-name><tp:taxon-name-part taxon-name-part-type="genus" reg="Tetragnatha">T.</tp:taxon-name-part><tp:taxon-name-part taxon-name-part-type="species" reg="tortilis">tortilis</tp:taxon-name-part></tp:taxon-name></italic> sp. nov. (vs. dark brown with yellow stripe).</p><fig id="F5" position="float" orientation="portrait"><object-id xmlns:xlink="http://www.w3.org/1999/xlink" content-type="doi" xlink:type="simple">10.3897/zookeys.1125.86905.figure5</object-id><object-id xmlns:xlink="http://www.w3.org/1999/xlink" content-type="arpha" xlink:type="simple">27299067-14B1-5657-9DB8-9DAED4FD368C</object-id><label>Figure 5.</label><caption><p><italic><tp:taxon-name><tp:taxon-name-part taxon-name-part-type="genus" reg="Tetragnatha">Tetragnatha</tp:taxon-name-part><tp:taxon-name-part taxon-name-part-type="species" reg="tortilis">tortilis</tp:taxon-name-part></tp:taxon-name></italic> sp. nov., holotype ♂ <bold>A–C</bold> habitus <bold>A</bold> dorsal view <bold>B</bold> lateral view <bold>C</bold> ventral view <bold>D–F</bold> left chelicera <bold>D</bold> upper view <bold>E</bold> inner view <bold>F</bold> lower view <bold>G, K</bold> conductor and embolus detail <bold>H–J</bold> left palp <bold>H</bold> prolateral view <bold>I</bold> ventral view <bold>J</bold> retrolateral view. Scale bars: 1 <abbrev xmlns:xlink="http://www.w3.org/1999/xlink" xlink:title="millimeters" id="ABBRID0EQDAG" xlink:type="simple">mm</abbrev> (<bold>A–C</bold>); 0.2 <abbrev xmlns:xlink="http://www.w3.org/1999/xlink" xlink:title="millimeters" id="ABBRID0EWDAG" xlink:type="simple">mm</abbrev> (<bold>D–F, H–J</bold>); 0. 1 <abbrev xmlns:xlink="http://www.w3.org/1999/xlink" xlink:title="millimeters" id="ABBRID0E3DAG" xlink:type="simple">mm</abbrev> (<bold>G, K</bold>).</p></caption><graphic xmlns:xlink="http://www.w3.org/1999/xlink" xlink:href="zookeys-1125-087_article-86905__-g005.jpg" position="float" orientation="portrait" xlink:type="simple" id="oo_760190.jpg"><uri content-type="original_file" xlink:type="simple">https://binary.pensoft.net/fig/760190</uri></graphic></fig></tp:treatment-sec><tp:treatment-sec sec-type="description" id="SECID0EHEAG"><title>Description.</title><p><bold>Male</bold> (holotype) (Fig. <xref ref-type="fig" rid="F5">5A–F</xref>). Total length 4.97. Carapace 1.72 long, 1.05 wide, yellowish brown, fovea, cervical, and radial grooves distinct. Eye sizes and interdistances: <abbrev xmlns:xlink="http://www.w3.org/1999/xlink" xlink:title="anterior median eye" id="ABBRID0ETEAG" xlink:type="simple">AME</abbrev> 0.06, <abbrev xmlns:xlink="http://www.w3.org/1999/xlink" xlink:title="anterior lateral eye" id="ABBRID0EXEAG" xlink:type="simple">ALE</abbrev> 0.07, <abbrev xmlns:xlink="http://www.w3.org/1999/xlink" xlink:title="posterior median eye" id="ABBRID0E2EAG" xlink:type="simple">PME</abbrev> 0.08, <abbrev xmlns:xlink="http://www.w3.org/1999/xlink" xlink:title="posterior lateral eye" id="ABBRID0E6EAG" xlink:type="simple">PLE</abbrev> 0.09; <abbrev xmlns:xlink="http://www.w3.org/1999/xlink" xlink:title="distance between AME" id="ABBRID0EDFAG" xlink:type="simple">AME–AME</abbrev> 0.10, <abbrev xmlns:xlink="http://www.w3.org/1999/xlink" xlink:title="distance between AME and ALE" id="ABBRID0EHFAG" xlink:type="simple">AME–ALE</abbrev> 0.14, <abbrev xmlns:xlink="http://www.w3.org/1999/xlink" xlink:title="distance between PME" id="ABBRID0ELFAG" xlink:type="simple">PME–PME</abbrev> 0.15, <abbrev xmlns:xlink="http://www.w3.org/1999/xlink" xlink:title="distance between PME and PLE" id="ABBRID0EPFAG" xlink:type="simple">PME–PLE</abbrev> 0.13, <abbrev xmlns:xlink="http://www.w3.org/1999/xlink" xlink:title="median ocular quadrangle" id="ABBRID0ETFAG" xlink:type="simple">MO</abbrev> anterior width 0.24, posterior width 0.31, length 0.27. Clypeus 0.10 high. Labium brown, with thickened edge. Sternum yellowish brown with dark edge. Legs yellowish brown, with sparse spines. Leg measurements: I, 15.59 (4.04, 5.27, 4.87, 1.41); II, 9.96 (2.90, 3.10, 2.98, 0.98); III, 4.46 (1.50, 1.24, 1.12, 0.60); IV, 8.96 (2.93, 2.64, 2.66, 0.73). Chelicera: yellow, ~ 2/3 length of carapace; dorsal spur tapered; <italic><abbrev xmlns:xlink="http://www.w3.org/1999/xlink" xlink:title="auxiliary guide tooth of the upper row of chelicera, above Gu" id="ABBRID0EYFAG" xlink:type="simple">AXu</abbrev></italic> absent; upper row with 7 teeth: <italic>Gu</italic> curved and almost equal to <italic><abbrev xmlns:xlink="http://www.w3.org/1999/xlink" xlink:title="first major tooth after Gu in the upper row of male chelicera" id="ABBRID0E6FAG" xlink:type="simple">sl</abbrev></italic> in size, <italic>T</italic> present, 4 <italic><abbrev xmlns:xlink="http://www.w3.org/1999/xlink" xlink:title="remaining proximal teeth on the upper row of male chelicera after ‘T’" id="ABBRID0EGGAG" xlink:type="simple">rsu</abbrev></italic> decreasing in size gradually; <italic><abbrev xmlns:xlink="http://www.w3.org/1999/xlink" xlink:title="auxiliary guide tooth of the lower row of chelicera" id="ABBRID0ELGAG" xlink:type="simple">AXl</abbrev></italic> absent; lower row with 7 teeth: <italic>Gl</italic> tiny, <italic>L2</italic> slightly smaller than <italic>L3</italic>, <italic>L3</italic> largest, all other teeth smaller than <italic>L2</italic> and almost equal in size. Abdomen 3.23 long, 0.85 wide, dorsum grayish yellow, dark folium covering almost complete dorsum, with scattered pale spots and a brown longitudinal line medially, 2 pairs of sigillae; venter grayish yellow, anterior part with sparse pale spots.</p><p>Palp (Fig. <xref ref-type="fig" rid="F5">5G–K</xref>). Paracymbium with blunt distal end, notch inconspicuous, translucent lobe elongated, extended to the end, ~ 1/3 of the width of paracymbium, knob spherical. Tegulum oval, ~ 2× wider than long. Conductor with 2 folds, distal portion twisted considerably, and directed to dorsal side. Embolus partially enveloped by conductor.</p><p><bold>Female</bold> (paratype Hu060518) (Fig. <xref ref-type="fig" rid="F6">6A–F</xref>). Total length 5.70. Carapace 1.77 long, 1.24 wide. Eye sizes and interdistances: <abbrev xmlns:xlink="http://www.w3.org/1999/xlink" xlink:title="anterior median eye" id="ABBRID0EHHAG" xlink:type="simple">AME</abbrev> 0.07, <abbrev xmlns:xlink="http://www.w3.org/1999/xlink" xlink:title="anterior lateral eye" id="ABBRID0ELHAG" xlink:type="simple">ALE</abbrev> 007, <abbrev xmlns:xlink="http://www.w3.org/1999/xlink" xlink:title="posterior median eye" id="ABBRID0EPHAG" xlink:type="simple">PME</abbrev> 0.08, <abbrev xmlns:xlink="http://www.w3.org/1999/xlink" xlink:title="posterior lateral eye" id="ABBRID0ETHAG" xlink:type="simple">PLE</abbrev> 0.08; <abbrev xmlns:xlink="http://www.w3.org/1999/xlink" xlink:title="distance between AME" id="ABBRID0EXHAG" xlink:type="simple">AME–AME</abbrev> 0.10, <abbrev xmlns:xlink="http://www.w3.org/1999/xlink" xlink:title="distance between AME and ALE" id="ABBRID0E2HAG" xlink:type="simple">AME–ALE</abbrev> 0.18, <abbrev xmlns:xlink="http://www.w3.org/1999/xlink" xlink:title="distance between PME" id="ABBRID0E6HAG" xlink:type="simple">PME–PME</abbrev> 0.12, <abbrev xmlns:xlink="http://www.w3.org/1999/xlink" xlink:title="distance between PME and PLE" id="ABBRID0EDIAG" xlink:type="simple">PME–PLE</abbrev> 0.14. <abbrev xmlns:xlink="http://www.w3.org/1999/xlink" xlink:title="median ocular quadrangle" id="ABBRID0EHIAG" xlink:type="simple">MO</abbrev> anterior width 0.25, posterior width 0.33, length 0.3. Clypeus 0.07 high. Leg measurements: I, 15.33 (4.21, 5.05, 4.73, 1.34); II, 9.48 (2.91, 2.94, 2.70, 0.93); III, 4.4 (1.48, 1.25, 1.00, 0.67); IV, 8.25 (2.72, 2.50, 2.28, 0.75). Chelicera: <italic><abbrev xmlns:xlink="http://www.w3.org/1999/xlink" xlink:title="auxiliary guide tooth of the upper row of chelicera, above Gu" id="ABBRID0EMIAG" xlink:type="simple">AXu</abbrev></italic> absent; upper row with 7 teeth: <italic>Gu</italic> curved, <italic>U2</italic> largest, other teeth decreasing in size gradually; <italic><abbrev xmlns:xlink="http://www.w3.org/1999/xlink" xlink:title="auxiliary guide tooth of the lower row of chelicera" id="ABBRID0EVIAG" xlink:type="simple">AXl</abbrev></italic> absent; lower row with 6 teeth: <italic>Gl</italic> almost equal to <italic>L3</italic> in size, <italic>L2</italic> largest, other teeth decreasing in size gradually. Abdomen 3.92 long, 1.32 wide, dorsum pale yellow; venter with pale spots on both sides; otherwise, remaining pattern same as in male.</p><fig id="F6" position="float" orientation="portrait"><object-id xmlns:xlink="http://www.w3.org/1999/xlink" content-type="doi" xlink:type="simple">10.3897/zookeys.1125.86905.figure6</object-id><object-id xmlns:xlink="http://www.w3.org/1999/xlink" content-type="arpha" xlink:type="simple">700CC79A-741B-59AA-B767-8687B5385ED3</object-id><label>Figure 6.</label><caption><p><italic><tp:taxon-name><tp:taxon-name-part taxon-name-part-type="genus" reg="Tetragnatha">Tetragnatha</tp:taxon-name-part><tp:taxon-name-part taxon-name-part-type="species" reg="tortilis">tortilis</tp:taxon-name-part></tp:taxon-name></italic> sp. nov., paratype ♀ <bold>A–C</bold> habitus <bold>A</bold> dorsal view <bold>B</bold> lateral view <bold>C</bold> ventral view <bold>D–F</bold> left chelicera <bold>D</bold> upper view <bold>E</bold> inner view <bold>F</bold> lower view <bold>G, H</bold> female genitalia <bold>G</bold> epigynal fold, ventral view <bold>H</bold> vulva, dorsal view. Scale bars: 1 <abbrev xmlns:xlink="http://www.w3.org/1999/xlink" xlink:title="millimeters" id="ABBRID0EIKAG" xlink:type="simple">mm</abbrev> (<bold>A–C</bold>); 0.5 <abbrev xmlns:xlink="http://www.w3.org/1999/xlink" xlink:title="millimeters" id="ABBRID0EOKAG" xlink:type="simple">mm</abbrev> (<bold>D–F</bold>); 0.2 <abbrev xmlns:xlink="http://www.w3.org/1999/xlink" xlink:title="millimeters" id="ABBRID0EUKAG" xlink:type="simple">mm</abbrev> (<bold>G, H</bold>).</p></caption><graphic xmlns:xlink="http://www.w3.org/1999/xlink" xlink:href="zookeys-1125-087_article-86905__-g006.jpg" position="float" orientation="portrait" xlink:type="simple" id="oo_760191.jpg"><uri content-type="original_file" xlink:type="simple">https://binary.pensoft.net/fig/760191</uri></graphic></fig><p>Epigyne (Fig. <xref ref-type="fig" rid="F6">6G, H</xref>). Fold ~ 3× wider than long. Vulva composed of 2 pairs of spermathecae, anterior pair larger, oval and almost touched each other, posterior pair smaller, spherical, and spaced by 3 diameters. Central membranous sac absent.</p></tp:treatment-sec><tp:treatment-sec sec-type="distribution" id="SECID0EFLAG"><title>Distribution.</title><p>Known only from the type locality (Fig. <xref ref-type="fig" rid="F7">7</xref>).</p><fig id="F7" position="float" orientation="portrait"><object-id xmlns:xlink="http://www.w3.org/1999/xlink" content-type="doi" xlink:type="simple">10.3897/zookeys.1125.86905.figure7</object-id><object-id xmlns:xlink="http://www.w3.org/1999/xlink" content-type="arpha" xlink:type="simple">03E40E9B-571B-596C-A0CE-4AE4060785EB</object-id><label>Figure 7.</label><caption><p>Collection localities for <italic><tp:taxon-name><tp:taxon-name-part taxon-name-part-type="genus" reg="Tetragnatha">Tetragnatha</tp:taxon-name-part><tp:taxon-name-part taxon-name-part-type="species" reg="bifurcata">bifurcata</tp:taxon-name-part></tp:taxon-name></italic> sp. nov., <italic><tp:taxon-name><tp:taxon-name-part taxon-name-part-type="genus" reg="Tetragnatha">Tetragnatha</tp:taxon-name-part><tp:taxon-name-part taxon-name-part-type="species" reg="bimaculata">bimaculata</tp:taxon-name-part></tp:taxon-name></italic> sp. nov., and <italic><tp:taxon-name><tp:taxon-name-part taxon-name-part-type="genus" reg="Tetragnatha">Tetragnatha</tp:taxon-name-part><tp:taxon-name-part taxon-name-part-type="species" reg="tortilis">tortilis</tp:taxon-name-part></tp:taxon-name></italic> sp. nov. in China.</p></caption><graphic xmlns:xlink="http://www.w3.org/1999/xlink" xlink:href="zookeys-1125-087_article-86905__-g007.jpg" position="float" orientation="portrait" xlink:type="simple" id="oo_760192.jpg"><uri content-type="original_file" xlink:type="simple">https://binary.pensoft.net/fig/760192</uri></graphic></fig></tp:treatment-sec><ref-list><ref id="B10"><mixed-citation xmlns:xlink="http://www.w3.org/1999/xlink" xlink:type="simple"><person-group><name name-style="western"><surname>Zhu</surname><given-names>MS</given-names></name><name name-style="western"><surname>Song</surname><given-names>DX</given-names></name><name name-style="western"><surname>Zhang</surname><given-names>JX</given-names></name></person-group> (<year>2003</year>) <source>Fauna Sinica: Invertebrata Vol. 35, <tp:taxon-name><tp:taxon-name-part taxon-name-part-type="class">Arachnida</tp:taxon-name-part></tp:taxon-name>: <tp:taxon-name><tp:taxon-name-part taxon-name-part-type="order">Araneae</tp:taxon-name-part></tp:taxon-name>: <tp:taxon-name><tp:taxon-name-part taxon-name-part-type="family">Tetragnathidae</tp:taxon-name-part></tp:taxon-name>.</source><publisher-name>Science Press</publisher-name>, <publisher-loc>Beijing</publisher-loc>, <size units="page">418 pp</size>.</mixed-citation></ref><ref id="B5"><mixed-citation xmlns:xlink="http://www.w3.org/1999/xlink" xlink:type="simple"><person-group><name name-style="western"><surname>Marusik</surname><given-names>YM</given-names></name></person-group> (<year>2010</year>) <article-title>A new species of <italic><tp:taxon-name><tp:taxon-name-part taxon-name-part-type="genus">Tetragnatha</tp:taxon-name-part></tp:taxon-name></italic> Latreille, 1904 (<tp:taxon-name><tp:taxon-name-part taxon-name-part-type="order">Aranei</tp:taxon-name-part></tp:taxon-name>: <tp:taxon-name><tp:taxon-name-part taxon-name-part-type="family">Tetragnathidae</tp:taxon-name-part></tp:taxon-name>) from western Kazakhstan.</article-title><source><tp:taxon-name><tp:taxon-name-part taxon-name-part-type="phylum">Arthropoda</tp:taxon-name-part></tp:taxon-name> Selecta</source><volume>19</volume>(<issue>3</issue>): <fpage>199</fpage>–<lpage>202</lpage>. <ext-link xlink:type="simple" ext-link-type="doi" xlink:href="10.15298/arthsel.19.3.07">https://doi.org/10.15298/arthsel.19.3.07</ext-link></mixed-citation></ref></ref-list></tp:taxon-treatment>
